# Supplementary material for: Progenitor Cells Play a Role in Reinstatement of Ethanol Seeking in Adult Male and Female Ethanol Dependent Rats
Source: Int J Mol Sci. 2023 Jul 31;24(15):12233. doi: 10.3390/ijms241512233 (PMC10419311; doi:10.3390/ijms241512233)
Supplement: Supplementary file 1 [file ijms-24-12233-s001.zip]

Archive with 1 entries (1 files):
- ijms-2315837-supplementary.pdf
